# Supplementary material for: Involvement of PaSNF1 in Fungal Development, Sterigmatocystin Biosynthesis, and Lignocellulosic Degradation in the Filamentous Fungus Podospora anserina
Source: Front Microbiol. 2020 Jun 10;11:1038. doi: 10.3389/fmicb.2020.01038 (PMC7299030; doi:10.3389/fmicb.2020.01038)
Supplement: Supplementary file 1 [file Table_1.xlsx]

## Sheet: Table S1
Table S1. Primers used in this study
Primers	Sequence (5¢-3¢)	Application
PaSNF1-A	AGTTCCATGGTGGTGTAGTCGAT
PaSNF1-B	CTATTTAACGACCCTGCCCTGAACCGACGGCTATCGTGGAATGGGT	Deletion of Pa_2_770
PaSNF1-C	CTTACCGCTGTTGAGATCCAGTTCGATGATTTCCGCGGATGGAGAAGAT
PaSNF1-D	ACATTCGGCAGATGGTGGAT
PaSNF1-MkF	ACCCATTCCACGATAGCCGTcggttcagggcagggtcgttaaatag
PaSNF1-MkR	ATCTTCTCCATCCGCGGAAATcatcgaactggatctcaacagcggtaag
PaSNF1-verif-F	ACGTCCCGGACAACGAACAT	Junction verification for Pa_2_770 deletion
Valid5’	GTGACCGTGTGCTTCTCA
PaSNF1-verif -R	ATGACAGGCACCATGCGACT
Valid3’	TCGGGGCGAAAACTCTC
PaSNF1-cF	ATAAGAATGCGGCCGCattcctgcctcgtctctcgg	Complementation construct of Pa_2_770
PaSNF1-cR	CGCGGATCCACCGGCATTGCATGTCGAT
PODANS_1_9380-F	CATGAAGATGGAACCTGGCG	for qRT-PCR
PODANS_1_9380-R	AAGTTGAGGAGCCGATGGAA
PODANS_1_5230-F	TGACAGTGCTAGCCGTTGTA
PODANS_1_5230-R	ACGCCCATAATAGCTCTCCC
PODANS_1_12700-F	GCAAAATCGCATTGACAGGC
PODANS_1_12700-R	TGGAAGCAGGGTCAGATGAG
PODANS_4_5380-F	GTGATCACGACCGGCATAAC
PODANS_4_5380-R	AACCGCACCTTTTCTTCGTC
PODANS_5_9670-F	CCTCTCCGACTTCAACCCTT
PODANS_5_9670-R	AGTGTGAATCAGCTCGGTGA
PODANS_6_2530-F	AGACTTTCGCTGAGCTGAGT
PODANS_6_2530-R	CACCGCAAACAACTCCTGAA
PODANS_7_8775-F	AAAGGGGTAAAGGGAGGTCG
PODANS_7_8775-R	TCTCCAACCCATACAACCCC
PODANS_4_5370-F	ACACATCTGACGCCTACACA
PODANS_4_5370-R	CCCTGTCCTTCTCTCGTTGT
PODANS_2_7185-F	TGCAGCCATGAAGACCCTT
PODANS_2_7185-R	CTCGGAGGGAACACAAGTCT
PODANS_1_990-F	GTTCATCGCACGGCAAATGT
PODANS_1_990-R	CAAGGTGTCATGAGCAAGGG
PODANS_3_1840-F	GGCCATCTTGAAACGTGTGT
PODANS_3_1840-R	TGCGCCAGATGAAACCAAAA
PODANS_6_9965-F	GCAATGATGAACGCTGGGAT
PODANS_6_9965-R	AACACCTTCCTCGTTCCCAA
PODANS_7_150-F	ATGCCAGCCACATTGTCATC
PODANS_7_150-R	AGTCTTTCCATGGCTTCCGA
PODANS_5_3595-F	GAGGAAGCTGTCAACCGTTT
PODANS_5_3595-R	TCAAAGCAAAATCACCGGCA
PODANS_3_2688-F	GACAAACAACCAGGGTCACC
PODANS_3_2688-R	TTCTCCCCGACAAGACTGAC
PODANS_3_780-F	CCCTTGACCTTCACCCAGAT
PODANS_3_780-R	AGGGAGAGTCGTGGTTTCTG
PODANS_6_10085-F	ACTGCAACCAAAAGACCACC
PODANS_6_10085-R	CTCGCCGCTCTTGAAGTAAC
PODANS_5_11880-F	TGGTCAAGGAGATCGAGAGC
PODANS_5_11880-R	CTCCGTCTTGTCCCAGGATT
PODANS_1_19460-F	GGAGGTGGTGTTGGGGAATA
PODANS_1_19460-R	CCCCAAAACAGTCAGCAACA
PODANS_7_8100-F	CGCTCAAGGACAACATCGAG
PODANS_7_8100-R	GCGTTGGGATAGGCTTTCAG
PODANS_7_6690-F	GCAGACAGGTTCGAAAAGATTG
PODANS_7_6690-R	CAGATGATCAATGGTTTCTTGC
PODANS_3_5110-F	GTGAGCTCAAGGGCATTCTC
PODANS_3_5110-R	TCAGGGAGATACCAGCCTTG
PODANS_4_7790-F	AGTCTACGCTCCACCTCGTC
PODANS_4_7790-R	GTCGGAAGATTCCACCTCAA
The introduced cleavage sites of the enzymes Not I and Bam HI are underlined
