# Supplementary material for: Involvement of PaSNF1 in Fungal Development, Sterigmatocystin Biosynthesis, and Lignocellulosic Degradation in the Filamentous Fungus Podospora anserina
Source: Front Microbiol. 2020 Jun 10;11:1038. doi: 10.3389/fmicb.2020.01038 (PMC7299030; doi:10.3389/fmicb.2020.01038)
Supplement: Supplementary file 2 [file Table_2.XLSX]

## Sheet: Table S2
Table S2: Differentially expressed genes in ΔPaSNF1 versus WT on Avicel.
Gene name	FC(∆PaSNF1/WT)	Log2FC(∆PaSNF1/WT)	Pvalue	Regulate	Gene description
PODANS_1_1780	1.36594e+07	23.7034	7.29175e-07	up	LETM1 domain-containing protein mdm28, mitochondrial
PODANS_1_9380	973.526	9.92708	7.28599e-11	up	Possible lysine-specific histone demethylase 1
PODANS_1_5230	764.842	9.57902	3.4302e-10	up	Efflux pump FUS6
PODANS_1_12700	680.904	9.41131	1.53445e-09	up	Pyrrolocin cluster transcription factor fsdR
PODANS_4_5380	510.99	8.99715	0.00146716	up	Putative ankyrin repeat protein L93
PODANS_5_9670	503.791	8.97668	5.16252e-09	up	Probable hexaprenyl pyrophosphate synthase, mitochondrial
PODANS_6_2530	91.713	6.51905	0.000466084	up	Pentatricopeptide repeat-containing protein At4g28010
PODANS_7_8775	42.264	5.40134	2.72596e-05	up	uncharacterized protein
PODANS_4_5370	23.992	4.58446	3.84701e-07	up	Uncharacterized protein C18H10.07
PODANS_2_7185	9.693	3.27697	2.32758e-06	up	uncharacterized protein
PODANS_1_990	7.899	2.98163	1.36319e-08	up	uncharacterized protein
PODANS_1_7120	7.454	2.89804	2.54304e-07	up	uncharacterized protein
PODANS_4_9940	6.89	2.78445	1.81449e-22	up	ZEB2-regulated ABC transporter 1
PODANS_1_980	5.419	2.43812	8.76306e-23	up	FAD-dependent monooxygenase andE
PODANS_2_2150	5.085	2.34611	3.70325e-12	up	Phosphatidylglycerol phospholipase C
PODANS_4_720	4.439	2.15011	7.73809e-05	up	uncharacterized protein
PODANS_2_5940	4.396	2.13604	0.00190629	up	Serine/threonine-protein kinase KIN28
PODANS_1_10160	4.393	2.13533	1.67874e-19	up	Cytochrome P450 monooxygenase aclL
PODANS_6_6180	4.11	2.03899	7.09229e-11	up	ATP-dependent DNA helicase II subunit 1
PODANS_4_9800	4.068	2.02418	1.16257e-05	up	Efflux pump radE
PODANS_7_1000	3.942	1.97905	3.91032e-06	up	uncharacterized protein
PODANS_2_11070	3.855	1.94681	4.40351e-10	up	uncharacterized protein
PODANS_2_4590	3.846	1.94351	1.11911e-16	up	FAD-binding monooxygenase ausC
PODANS_7_7770	3.646	1.86634	1.35494e-09	up	Sophorolipid transporter
PODANS_5_10760	3.553	1.829	1.10738e-05	up	Endo-beta-1,4-glucanase D
PODANS_6_9820	3.509	1.81105	4.22602e-07	up	uncharacterized protein
PODANS_1_22850	3.371	1.75305	2.29098e-06	up	Histone acetyltransferase GCN5
PODANS_1_10170	3.204	1.67971	8.6697e-09	up	uncharacterized protein
PODANS_1_19700	3.09	1.62778	1.81572e-15	up	Phosphoadenosine phosphosulfate reductase
PODANS_5_13030	3.055	1.61133	8.2412e-05	up	Baeyer-Villiger monooxygenase
PODANS_4_1060	2.984	1.57747	0.00181689	up	uncharacterized protein
PODANS_7_2870	2.978	1.57427	0.000295066	up	uncharacterized protein
PODANS_2_14020	2.972	1.57157	2.78746e-08	up	uncharacterized protein
PODANS_1_16660	2.901	1.53664	0.000568993	up	Arabinogalactan endo-beta-1,4-galactanase
PODANS_5_7020	2.874	1.52297	3.16868e-11	up	Probable feruloyl esterase ARB_07085
PODANS_1_17100	2.833	1.50227	1.54476e-05	up	Phosphoribosylaminoimidazole-succinocarboxamide synthase
PODANS_7_3210	2.756	1.4625	1.85306e-07	up	Delta(14)-sterol reductase
PODANS_7_2860	2.744	1.45609	0.0011855	up	3',5'-cyclic-nucleotide phosphodiesterase
PODANS_6_11480	2.728	1.44764	0.000154684	up	Exoglucanase 1
PODANS_4_730	2.689	1.42717	5.30685e-05	up	uncharacterized protein
PODANS_2_9410	2.678	1.42137	0.000780933	up	6-phosphogluconate phosphatase
PODANS_6_11200	2.676	1.41983	3.47024e-05	up	Leptomycin B resistance protein pmd1
PODANS_6_2790	2.671	1.41757	6.4391e-06	up	Vacuolar calcium ion transporter
PODANS_4_5460	2.666	1.41445	0.00135978	up	uncharacterized protein
PODANS_6_11550	2.632	1.39601	0.000235659	up	Cytochrome P450 monooxygenase TRI1
PODANS_6_11470	2.602	1.37971	2.6918e-08	up	Probable endo-beta-1,4-glucanase D
PODANS_2_13730	2.577	1.36565	0.00111945	up	Endo-1,4-beta-xylanase B
PODANS_2_3210	2.575	1.36484	6.09952e-05	up	Protection of telomeres protein 1
PODANS_2_13800	2.567	1.35995	9.13515e-07	up	1,4-beta-D-glucan cellobiohydrolase CEL6B
PODANS_5_4010	2.555	1.35353	2.6638e-06	up	Trans-enoyl reductase fsr4
PODANS_2_11010	2.536	1.34264	0.000584058	up	C-8 sterol isomerase
PODANS_5_6050	2.472	1.3054	9.75636e-07	up	Uncharacterized membrane protein C3B8.06
PODANS_2_7186	2.427	1.27927	1.41576e-09	up	uncharacterized protein
PODANS_1_5120	2.403	1.26471	2.36807e-10	up	uncharacterized protein
PODANS_6_11230	2.386	1.25489	0.000459833	up	Non-reducing polyketide synthase mapC
PODANS_1_24290	2.376	1.24846	2.37736e-07	up	Inositol phoshorylceramide synthase regulatory subunit kei1
PODANS_5_10310	2.361	1.23947	8.15261e-05	up	Subtilisin-like proteinase Mp1
PODANS_6_7840	2.323	1.2161	2.94397e-09	up	Aromatic hydroxylase fmpF
PODANS_4_1820	2.307	1.20633	0.000400881	up	Uncharacterized transporter YIL166C
PODANS_2_6180	2.295	1.19863	2.15104e-09	up	uncharacterized protein
PODANS_1_13200	2.29	1.1956	7.28383e-07	up	uncharacterized protein
PODANS_7_830	2.283	1.19118	0.000799189	up	uncharacterized protein
PODANS_5_3330	2.271	1.18323	0.000288336	up	Alpha-acetolactate decarboxylase
	2.27	1.18241	5.63545e-06	up	uncharacterized protein
PODANS_1_10790	2.24	1.16342	3.01962e-06	up	uncharacterized protein
PODANS_5_1950	2.208	1.14291	0.00174999	up	Mannan endo-1,4-beta-mannosidase
PODANS_6_9800	2.202	1.13864	3.66427e-07	up	Lymphoid-specific helicase
PODANS_2_930	2.184	1.12709	3.73777e-10	up	Chitinase 3
PODANS_2_240	2.17	1.11779	0.00204081	up	Uncharacterized protein C106.07c
PODANS_2_10220	2.169	1.11733	1.4022e-09	up	Glutamine synthetase
PODANS_6_6330	2.166	1.11506	0.000392013	up	Probable inactive reductase easA
PODANS_2_4860	2.138	1.0964	0.000537511	up	Probable endo-beta-1,4-glucanase D
PODANS_1_20580	2.123	1.086	0.0019769	up	DNA-(apurinic or apyrimidinic site) lyase
PODANS_2_14030	2.119	1.08352	0.00145803	up	uncharacterized protein
PODANS_2_4420	2.109	1.07652	0.00158522	up	Lipid droplet-associated hydrolase
PODANS_7_3220	2.103	1.07265	8.03953e-07	up	Putative mannose 6-phosphate receptor-like protein C530.09c
PODANS_2_11060	2.102	1.0721	1.89724e-05	up	Oligomycin resistance ATP-dependent permease YOR1
PODANS_1_11865	2.093	1.06564	0.00230086	up	uncharacterized protein
PODANS_3_1510	2.091	1.06443	0.000100184	up	ADIPOR-like receptor SPBC12C2.09c
PODANS_7_10390	2.088	1.06197	9.99782e-05	up	Putative transferase CAF17, mitochondrial
PODANS_3_11210	2.084	1.05936	1.0556e-06	up	uncharacterized protein
PODANS_6_11210	2.081	1.05751	5.24292e-06	up	uncharacterized protein
PODANS_1_17550	2.079	1.05607	0.000206832	up	Fluconazole resistance protein
PODANS_2_10990	2.055	1.03946	0.000538898	up	uncharacterized protein
PODANS_7_3270	2.043	1.03089	0.000600108	up	Signal recognition particle receptor subunit beta
PODANS_1_6040	2.029	1.02093	2.70082e-07	up	uncharacterized protein
PODANS_1_21900	2.027	1.01915	0.000184068	up	Probable endo-beta-1,4-glucanase D
PODANS_6_5790	2.025	1.01803	0.00113215	up	uncharacterized protein
PODANS_2_8290	2.023	1.01648	0.000451266	up	uncharacterized protein
PODANS_1_3120	2.02	1.01455	6.69015e-05	up	uncharacterized protein
PODANS_3_1500	1.97	0.978169	0.00191628	up	Transcription factor tau subunit sfc6
PODANS_4_8730	1.948	0.961811	0.00165497	up	N-acetylglucosamine-6-phosphate deacetylase
PODANS_1_13570	1.927	0.94648	0.000623052	up	DNA repair protein rhp51
PODANS_1_18090	1.926	0.94578	0.001654	up	uncharacterized protein
PODANS_6_3180	1.901	0.926625	7.48899e-07	up	NADPH--cytochrome P450 reductase
PODANS_2_4600	1.899	0.925541	2.70811e-06	up	uncharacterized protein
PODANS_1_10640	1.892	0.920265	0.000944829	up	Molybdenum cofactor sulfurase
PODANS_3_2580	1.891	0.919039	0.000723528	up	Probable endo-beta-1,4-glucanase D
PODANS_5_6670	1.881	0.911702	1.29888e-05	up	uncharacterized protein
PODANS_4_9760	1.875	0.906967	0.00117867	up	uncharacterized protein
PODANS_2_1930	1.869	0.902387	0.000692359	up	Meiotically up-regulated gene 89 protein
PODANS_1_23470	1.868	0.901866	7.60597e-06	up	Sulfate permease 2
PODANS_1_22770	1.868	0.901685	0.00050737	up	Oxidoreductase ptaL
PODANS_1_24590	1.854	0.890528	0.00163511	up	Uncharacterized oxidoreductase C663.06c
PODANS_6_11370	1.823	0.866158	0.000436992	up	Endo-beta-1,4-glucanase D
PODANS_1_14430	1.817	0.86151	0.0013961	up	Putative redox protein fmp46, mitochondrial
PODANS_1_6960	1.806	0.8531	0.000165819	up	Cytochrome c peroxidase, mitochondrial
PODANS_1_23460	1.797	0.845688	0.0004678	up	uncharacterized protein
PODANS_1_24450	1.787	0.837877	0.000610751	up	Bifunctional cytochrome P450/NADPH--P450 reductase
PODANS_4_50	1.769	0.822986	1.32443e-05	up	Tetracycline resistance protein from transposon Tn4351/Tn4400
PODANS_4_1220	1.76	0.815915	0.000125917	up	Uncharacterized transporter C460.03
PODANS_5_4290	1.752	0.80907	0.000677039	up	uncharacterized protein
PODANS_4_6360	1.744	0.802629	0.000515692	up	Sulfite reductase [NADPH] flavoprotein component
PODANS_3_1640	1.744	0.802055	9.94131e-05	up	GPI-anchored CFEM domain protein ARB_01017
PODANS_4_6350	1.742	0.800762	0.000378299	up	Probable copper-transporting ATPase HMA5
PODANS_7_5770	1.726	0.787383	0.00222513	up	Calpain-like protease palB/cpr-8
PODANS_6_6700	1.722	0.784498	0.00107207	up	Feruloyl esterase B
PODANS_7_10650	1.712	0.775778	0.00101921	up	Probable Delta(7)-sterol 5(6)-desaturase
PODANS_5_2120	1.712	0.775461	0.00174956	up	RutC family protein aq_364
PODANS_1_14990	1.711	0.774628	0.000372545	up	Probable aspartate-semialdehyde dehydrogenase
PODANS_1_23270	1.706	0.770406	0.000766666	up	Homoserine O-acetyltransferase
PODANS_2_9770	1.693	0.759476	0.000728434	up	Probable asparagine synthetase [glutamine-hydrolyzing]
PODANS_3_8590	1.685	0.752849	0.0021525	up	Cytochrome c
PODANS_2_1580	1.683	0.751186	4.70206e-05	up	Glutamate--cysteine ligase
PODANS_1_18870	1.674	0.743548	0.000281451	up	Aurofusarin biosynthesis cluster protein S
PODANS_3_3700	1.651	0.723289	0.000642506	up	FK506-binding protein 1B
PODANS_5_11290	1.628	0.70321	0.000501554	up	Acetylesterase
PODANS_1_18080	1.596	0.674676	0.000412182	up	Glutamine synthetase
PODANS_5_2820	1.55	0.631915	0.00205826	up	uncharacterized protein
PODANS_5_7260	1.529	0.61218	0.00118052	up	Trehalose-phosphatase
PODANS_1_21150	0.664	-0.59013	0.00207841	down	uncharacterized protein
PODANS_5_7710	0.642	-0.639402	0.00187587	down	Excitatory amino acid transporter
PODANS_7_5830	0.632	-0.661418	0.00122949	down	S-(hydroxymethyl)glutathione dehydrogenase
PODANS_4_8010	0.623	-0.68311	0.000280518	down	Probable endo-1,3(4)-beta-glucanase ARB_01444
PODANS_3_10090	0.615	-0.70095	0.000636481	down	Heat shock 70 kDa protein 12A
PODANS_1_2050	0.612	-0.709135	0.000353025	down	Trehalase
PODANS_4_8950	0.609	-0.714765	0.000227946	down	Protein GRISEA
PODANS_1_7740	0.609	-0.716595	0.00140662	down	uncharacterized protein
PODANS_2_4440	0.607	-0.720161	0.00231836	down	Uncharacterized oxidoreductase YdgJ
PODANS_6_20	0.601	-0.73369	0.00135123	down	Cytochrome P450 monooxygenase FCK2
PODANS_5_3650	0.591	-0.759902	0.00185531	down	uncharacterized protein
PODANS_5_12370	0.589	-0.762627	0.000343301	down	O-methyltransferase gsfC
PODANS_1_1280	0.589	-0.763539	0.000608433	down	uncharacterized protein
PODANS_1_8370	0.589	-0.763573	0.000888156	down	uncharacterized protein
PODANS_1_2240	0.589	-0.764176	0.000820738	down	uncharacterized protein
PODANS_2_12150	0.588	-0.765068	0.00224432	down	uncharacterized protein
PODANS_4_1610	0.587	-0.769241	0.0018565	down	Didemethylasterriquinone D synthetase tdiA
PODANS_6_6940	0.584	-0.777123	9.72367e-05	down	Cyrochrome P450 monooxygenase
PODANS_6_4520	0.583	-0.778382	0.00164133	down	Aspartate aminotransferase
PODANS_6_1550	0.583	-0.778668	0.000471122	down	uncharacterized protein
PODANS_5_2530	0.579	-0.787569	0.000270576	down	Retinol dehydrogenase 12
PODANS_1_4330	0.578	-0.789848	0.000669363	down	uncharacterized protein
PODANS_3_3160	0.578	-0.792058	0.0019528	down	Galactokinase
PODANS_2_8115	0.577	-0.793297	0.00129775	down	uncharacterized protein
PODANS_4_4140	0.575	-0.798168	0.00138836	down	Copper amine oxidase 1
PODANS_4_4050	0.574	-0.801079	0.00222519	down	Transport and Golgi organization protein 2 homolog
PODANS_7_10780	0.573	-0.802805	0.000106459	down	MFS transporter prlL
PODANS_1_21690	0.571	-0.807486	0.000619937	down	Vacuolar calcium ion transporter
PODANS_7_11020	0.571	-0.80951	0.000197302	down	Uncharacterized PH domain-containing protein PB16A4.02c
PODANS_2_710	0.571	-0.809697	0.000806157	down	Carnitine monooxygenase reductase subunit
PODANS_1_15290	0.57	-0.810867	1.44358e-05	down	Ankyrin repeat domain-containing protein 50
PODANS_5_12360	0.569	-0.81454	0.000684354	down	Secondary metabolism regulator laeA
PODANS_3_3690	0.567	-0.817507	0.00077498	down	Ubiquitin-activating enzyme E1 1
PODANS_3_90	0.567	-0.819458	0.00104315	down	Ketoreductase azaE
PODANS_2_10190	0.564	-0.826431	0.00136474	down	Cholesterol 7-alpha-monooxygenase
PODANS_0_80	0.561	-0.833227	0.000506355	down	Cytochrome P450 monooxygenase AFLA_114810
PODANS_4_2215	0.56	-0.835392	0.000680298	down	uncharacterized protein
PODANS_7_7990	0.558	-0.842108	0.000784092	down	Uncharacterized protein L662
PODANS_1_70	0.556	-0.847744	0.00215426	down	Cutinase
PODANS_0_310	0.553	-0.853527	0.0021982	down	Protein fluG
PODANS_2_8110	0.552	-0.857647	0.000131745	down	uncharacterized protein
PODANS_2_6370	0.545	-0.876879	6.70385e-05	down	Probable efflux pump gsfJ
PODANS_1_23340	0.545	-0.876944	2.88514e-05	down	uncharacterized protein
PODANS_1_12260	0.544	-0.879353	3.52606e-05	down	Uncharacterized protein C227.15
PODANS_5_11210	0.543	-0.879849	1.26438e-05	down	uncharacterized protein
PODANS_4_210	0.542	-0.883593	0.000763349	down	Bifunctional solanapyrone synthase
PODANS_7_5920	0.539	-0.890386	0.00088036	down	Uncharacterized protein YJR098C
PODANS_6_6380	0.538	-0.893817	0.000961434	down	uncharacterized protein
PODANS_0_240	0.537	-0.896531	8.06637e-05	down	Fusaridione A synthetase fsdS
PODANS_1_19910	0.536	-0.898562	1.18464e-06	down	D-lactate dehydrogenase [cytochrome], mitochondrial
PODANS_6_2120	0.535	-0.902037	0.000329187	down	Thiamine pyrophosphokinase
PODANS_0_1540	0.533	-0.907691	0.00159504	down	Cytochrome P450 monooxygenase apf7
PODANS_3_10880	0.527	-0.925153	0.00113521	down	Uncharacterized MFS-type transporter PB1E7.08c
PODANS_5_5280	0.526	-0.92645	0.0011698	down	uncharacterized protein
PODANS_4_7270	0.525	-0.928855	8.97042e-05	down	uncharacterized protein
PODANS_7_1230	0.525	-0.930394	0.00225658	down	Zinc-regulated transporter 1
PODANS_4_840	0.524	-0.932951	2.04957e-05	down	uncharacterized protein
PODANS_3_9620	0.523	-0.934436	0.000402798	down	uncharacterized protein
PODANS_2_11120	0.521	-0.939865	0.000717975	down	NADP-dependent malic enzyme
PODANS_1_1440	0.521	-0.939936	4.5971e-06	down	WSC domain-containing protein ARB_07867
PODANS_1_880	0.521	-0.940014	0.000250616	down	Probable proline dehydrogenase, mitochondrial
PODANS_1_24630	0.521	-0.940188	5.67861e-05	down	FAD-linked oxidoreductase sor8
PODANS_1_23320	0.521	-0.941522	0.00122095	down	Probable guanine deaminase
PODANS_7_11330	0.52	-0.944179	0.00205188	down	Uricase
PODANS_7_10880	0.518	-0.949491	0.00231223	down	Ornithine aminotransferase
PODANS_4_8370	0.518	-0.949783	3.31846e-05	down	Vacuolar iron transporter 1.1
PODANS_5_12590	0.516	-0.955298	9.17264e-05	down	Cellobionic acid phosphorylase
PODANS_3_10100	0.515	-0.95749	0.000170325	down	uncharacterized protein
PODANS_1_9480	0.514	-0.961278	0.00135589	down	uncharacterized protein
PODANS_5_3390	0.513	-0.962962	0.00045347	down	uncharacterized protein
PODANS_7_11030	0.51	-0.971855	0.00012021	down	uncharacterized protein
PODANS_2_7840	0.506	-0.982	0.000986186	down	uncharacterized protein
PODANS_1_23740	0.505	-0.985951	4.91053e-06	down	General amino acid permease AGP2
PODANS_5_1310	0.504	-0.987344	9.97026e-05	down	uncharacterized protein
PODANS_4_9580	0.504	-0.987999	8.70218e-05	down	Glucan 1,3-beta-glucosidase
PODANS_3_11080	0.504	-0.988524	0.000115078	down	Probable leucine aminopeptidase 2
PODANS_7_2970	0.503	-0.992278	0.00185645	down	uncharacterized protein
PODANS_2_10800	0.502	-0.995599	0.000726421	down	uncharacterized protein
PODANS_1_11350	0.501	-0.998241	0.00135938	down	Histidine protein methyltransferase 1
PODANS_7_2260	0.5	-1.00066	0.000138054	down	uncharacterized protein
PODANS_5_6480	0.499	-1.00373	0.000255929	down	uncharacterized protein
PODANS_2_10790	0.498	-1.0047	4.19181e-05	down	Uric acid degradation bifunctional protein TTL
PODANS_4_5470	0.498	-1.00607	0.000278981	down	Carbonic anhydrase
PODANS_0_230	0.498	-1.00613	0.000982931	down	uncharacterized protein
PODANS_2_14000	0.498	-1.00667	0.000935085	down	uncharacterized protein
PODANS_4_950	0.494	-1.01628	4.20075e-05	down	L-rhamnonate dehydratase
PODANS_4_8180	0.494	-1.01775	1.17163e-06	down	Solute carrier family 49 member A3
PODANS_6_6110	0.492	-1.02367	0.000331251	down	uncharacterized protein
PODANS_2_90	0.49	-1.02902	0.000148036	down	uncharacterized protein
PODANS_6_50	0.489	-1.03261	0.000110403	down	uncharacterized protein
PODANS_6_8750	0.489	-1.03295	2.67709e-06	down	WSC domain-containing protein 1
PODANS_6_10100	0.486	-1.04114	0.000394673	down	Polyketide synthase-nonribosomal peptide synthetase
PODANS_6_4030	0.485	-1.04324	7.72982e-07	down	uncharacterized protein
PODANS_5_2360	0.484	-1.04728	0.000959524	down	Cyanovirin-N homolog
PODANS_4_5450	0.484	-1.04743	0.000352825	down	Ankyrin repeat and SOCS box protein 8
PODANS_4_1480	0.484	-1.04813	0.000408116	down	Subtilisin-like protease 5
PODANS_7_9440	0.484	-1.04825	4.32299e-06	down	Succinate--hydroxymethylglutarate CoA-transferase
PODANS_6_3690	0.483	-1.04843	1.34245e-06	down	Probable sulfate permease C3H7.02
PODANS_3_7150	0.483	-1.05136	7.8558e-06	down	Agglutinin-like protein ARB_02240
PODANS_4_4110	0.481	-1.05709	0.00104694	down	Fumarylacetoacetase
PODANS_3_10110	0.481	-1.0571	0.00112769	down	uncharacterized protein
PODANS_4_850	0.477	-1.06683	2.43196e-06	down	Uncharacterized transporter C11D3.18C
PODANS_1_9500	0.477	-1.06859	0.000654822	down	Aromatic amino acid aminotransferase C56E4.03
PODANS_4_440	0.475	-1.07404	0.00185688	down	uncharacterized protein
PODANS_7_3190	0.475	-1.07421	4.78832e-05	down	Probable beta-glucosidase A
PODANS_7_4870	0.474	-1.07568	0.000119419	down	uncharacterized protein
PODANS_7_4920	0.474	-1.07791	0.000232036	down	uncharacterized protein
PODANS_3_6240	0.469	-1.09278	1.47521e-08	down	Xanthine dehydrogenase
PODANS_4_410	0.467	-1.09971	7.68949e-07	down	uncharacterized protein
PODANS_5_2760	0.467	-1.0998	2.86703e-05	down	L-amino-acid oxidase
PODANS_2_12410	0.465	-1.10574	0.000114922	down	Uncharacterized protein YNL011C
PODANS_2_700	0.464	-1.10674	2.51379e-06	down	uncharacterized protein
PODANS_3_3770	0.461	-1.11844	0.000308205	down	Glucoamylase P
PODANS_3_5960	0.458	-1.1266	2.65606e-06	down	uncharacterized protein
PODANS_2_11500	0.456	-1.13209	3.20345e-06	down	60 kDa lysophospholipase
PODANS_1_21890	0.453	-1.14196	1.9749e-06	down	Calpain-type cysteine protease ADL1
PODANS_0_620	0.453	-1.1433	0.000396187	down	uncharacterized protein
PODANS_3_80	0.452	-1.14637	0.00201946	down	FAD-dependent monooxygenase azaH
PODANS_2_4490	0.448	-1.15895	0.000851181	down	Kinesin light chain 4
PODANS_4_5350	0.447	-1.16198	7.21378e-07	down	uncharacterized protein
PODANS_6_8210	0.446	-1.16507	0.00178869	down	uncharacterized protein
PODANS_2_9370	0.441	-1.18009	1.24738e-05	down	WSC domain-containing protein ARB_07870
PODANS_1_10000	0.437	-1.19393	0.000363418	down	Endothiapepsin
PODANS_6_2110	0.437	-1.19544	0.000759465	down	Protein OPI10
PODANS_5_430	0.436	-1.1972	0.000353267	down	uncharacterized protein
PODANS_1_4780	0.434	-1.20419	8.05457e-05	down	Chitin deacetylase ARB_04768
PODANS_4_1150	0.434	-1.20509	2.27807e-05	down	uncharacterized protein
PODANS_3_2880	0.431	-1.21373	0.00045781	down	uncharacterized protein
PODANS_5_480	0.431	-1.21409	1.64207e-09	down	Major facilitator-type transporter ecdD
PODANS_1_21010	0.43	-1.21623	9.07408e-07	down	uncharacterized protein
PODANS_5_3040	0.428	-1.225	0.00015483	down	uncharacterized protein
PODANS_1_5870	0.428	-1.22578	2.43911e-05	down	uncharacterized protein
PODANS_7_11370	0.424	-1.23877	0.000135356	down	C2H2 finger domain transcription factor CON7
PODANS_3_10510	0.423	-1.24072	7.87427e-07	down	uncharacterized protein
PODANS_3_3900	0.423	-1.2419	1.14357e-09	down	Probable glucan endo-1,3-beta-glucosidase eglC
PODANS_2_470	0.421	-1.24673	7.34901e-07	down	Uncharacterized protein C11D3.15
PODANS_4_1380	0.42	-1.25163	0.000314504	down	uncharacterized protein
PODANS_5_5340	0.419	-1.2562	3.03541e-06	down	Lysine-specific permease
PODANS_6_9460	0.418	-1.25735	8.17249e-06	down	Probable indole-3-pyruvate monooxygenase
PODANS_3_2000	0.416	-1.26466	1.27188e-06	down	Oxidoreductase andH
PODANS_3_9990	0.416	-1.26583	0.00130281	down	uncharacterized protein
PODANS_2_13510	0.416	-1.26632	3.94008e-05	down	uncharacterized protein
PODANS_1_11360	0.415	-1.27032	2.00879e-08	down	Putative sterigmatocystin biosynthesis monooxygenase stcW
PODANS_1_22840	0.414	-1.27062	4.47524e-07	down	Major facilitator-type transporter ecdD
PODANS_4_5480	0.411	-1.28277	0.000108946	down	Putative alpha-ketoglutarate-dependent sulfonate dioxygenase
PODANS_1_23743	0.41	-1.2856	9.32014e-05	down	uncharacterized protein
PODANS_3_2550	0.406	-1.30222	3.53343e-07	down	uncharacterized protein
PODANS_1_18020	0.402	-1.31319	0.000272223	down	uncharacterized protein
PODANS_7_7450	0.402	-1.31392	1.10109e-05	down	Phenylalanine--tRNA ligase alpha subunit
PODANS_3_160	0.402	-1.31482	0.000195952	down	uncharacterized protein
PODANS_3_10620	0.4	-1.32035	0.00114025	down	Uncharacterized transporter C1002.16c
PODANS_3_410	0.4	-1.32117	9.75536e-05	down	uncharacterized protein
PODANS_1_15470	0.4	-1.32247	3.94752e-08	down	Oxydoreductase ptaK
PODANS_5_6250	0.399	-1.32425	0.000557968	down	Agaricus bisporus lectin
PODANS_5_6340	0.398	-1.32897	1.77219e-07	down	Nitroalkane oxidase
PODANS_3_9860	0.396	-1.33817	1.85134e-05	down	uncharacterized protein
PODANS_5_3620	0.392	-1.35278	1.12077e-05	down	uncharacterized protein
PODANS_2_780	0.39	-1.35781	5.43722e-08	down	uncharacterized protein
PODANS_7_7460	0.389	-1.36373	0.000743037	down	uncharacterized protein
PODANS_2_1350	0.385	-1.37606	0.000911052	down	Developmental regulatory protein wetA
PODANS_4_2240	0.383	-1.38301	0.00120743	down	L-lactate dehydrogenase B
PODANS_2_14130	0.382	-1.38763	3.32548e-06	down	uncharacterized protein
PODANS_3_10010	0.381	-1.39041	1.57842e-07	down	Ammonium transporter 2
PODANS_5_7770	0.381	-1.39157	9.64244e-06	down	uncharacterized protein
PODANS_3_5660	0.379	-1.39884	7.60401e-06	down	Beta-xylosidase
PODANS_3_10490	0.379	-1.39985	6.03581e-05	down	uncharacterized protein
PODANS_1_21695	0.377	-1.40662	3.58124e-05	down	uncharacterized protein
PODANS_1_2140	0.377	-1.40693	1.11086e-08	down	Heavy metal tolerance protein
PODANS_3_2670	0.375	-1.41393	1.04665e-05	down	uncharacterized protein
PODANS_5_7480	0.375	-1.41682	0.000486803	down	Tyrosinase-like protein orsC
PODANS_5_12800	0.373	-1.42166	0.000266869	down	Platelet-activating factor acetylhydrolase 2, cytoplasmic
PODANS_1_19300	0.373	-1.42302	6.75935e-05	down	Zinc finger protein 3
PODANS_3_10200	0.369	-1.43912	0.000176955	down	uncharacterized protein
PODANS_6_6080	0.365	-1.45458	5.05283e-07	down	uncharacterized protein
PODANS_6_9400	0.361	-1.46941	7.16975e-05	down	uncharacterized protein
PODANS_1_8770	0.36	-1.47522	2.26894e-06	down	Probable E3 ubiquitin-protein ligase rbrA
PODANS_3_10085	0.36	-1.47592	6.29452e-09	down	uncharacterized protein
PODANS_0_440	0.359	-1.47653	3.62391e-07	down	Dehydrogenase xptC
PODANS_6_6690	0.359	-1.47753	3.32622e-05	down	Lysine acetyltransferase
PODANS_4_2230	0.358	-1.48197	7.40173e-10	down	uncharacterized protein
PODANS_1_3780	0.358	-1.48207	4.99504e-06	down	uncharacterized protein
PODANS_3_2090	0.355	-1.49269	3.25603e-08	down	Protein PLANT CADMIUM RESISTANCE 3
PODANS_3_6620	0.354	-1.49869	3.04409e-09	down	Sterol uptake control protein 2
PODANS_1_18330	0.352	-1.50466	3.0358e-13	down	Beta-glucuronidase
PODANS_7_2240	0.351	-1.5115	1.60806e-05	down	uncharacterized protein
PODANS_5_11720	0.345	-1.53407	4.39052e-08	down	Cytochrome P450 monooxygenase yanC
PODANS_3_10500	0.345	-1.53546	1.8069e-10	down	Taurine hydroxylase-like protein SAT17
PODANS_7_4200	0.341	-1.55006	3.36604e-07	down	Laccase
PODANS_1_970	0.341	-1.55043	0.000404585	down	uncharacterized protein
PODANS_4_240	0.341	-1.55123	0.000336695	down	Transcriptional activator Myb
PODANS_2_1195	0.339	-1.56013	4.53206e-05	down	uncharacterized protein
PODANS_3_11520	0.339	-1.56047	3.06164e-06	down	uncharacterized protein
PODANS_1_590	0.338	-1.56322	2.22387e-09	down	uncharacterized protein
PODANS_1_5770	0.337	-1.56844	0.000450017	down	uncharacterized protein
PODANS_2_8330	0.337	-1.56875	0.000100475	down	Ferri-bacillibactin esterase BesA
PODANS_4_3925	0.337	-1.57023	1.51819e-06	down	uncharacterized protein
PODANS_2_5890	0.336	-1.5727	1.95369e-10	down	Catabolic L-serine/threonine dehydratase
PODANS_5_3630	0.335	-1.57615	9.64514e-08	down	FAD-linked oxidoreductase chyH
PODANS_2_7890	0.327	-1.61183	0.000194802	down	Enoyl-[acyl-carrier-protein] reductase, mitochondrial
PODANS_2_7920	0.319	-1.64741	1.67944e-06	down	Cytochrome P450 monooxygenase andK
PODANS_4_9820	0.317	-1.65617	6.58201e-12	down	MFS glucose transporter mfs1
PODANS_5_4520	0.317	-1.65721	1.37122e-05	down	Putative polyol transporter 1
PODANS_1_1310	0.316	-1.66228	1.02705e-06	down	uncharacterized protein
PODANS_7_11610	0.314	-1.6713	1.39261e-05	down	Scytalone dehydratase
PODANS_3_11370	0.312	-1.67886	4.13501e-07	down	uncharacterized protein
PODANS_4_3765	0.312	-1.68014	1.24109e-06	down	uncharacterized protein
PODANS_6_8810	0.311	-1.6837	0.000369562	down	uncharacterized protein
PODANS_5_11300	0.308	-1.70077	3.8665e-06	down	uncharacterized protein
PODANS_2_10720	0.305	-1.71153	1.31631e-06	down	uncharacterized protein
PODANS_1_23170	0.304	-1.71672	1.04123e-15	down	uncharacterized protein
PODANS_1_90	0.302	-1.72532	1.21751e-05	down	Uncharacterized protein YukJ
PODANS_2_7390	0.302	-1.72547	6.16481e-05	down	Putative sterigmatocystin biosynthesis peroxidase stcC
PODANS_6_635	0.299	-1.74365	0.00236083	down	uncharacterized protein
PODANS_3_10890	0.295	-1.76053	0.000635339	down	uncharacterized protein
PODANS_3_10530	0.295	-1.76248	8.69504e-08	down	uncharacterized protein
PODANS_5_12340	0.295	-1.76317	9.24427e-11	down	uncharacterized protein
PODANS_2_8380	0.293	-1.77223	1.02765e-20	down	Baculoviral IAP repeat-containing protein 6
PODANS_7_3750	0.291	-1.7787	0.00208217	down	uncharacterized protein
PODANS_6_4240	0.29	-1.78564	0.00231859	down	Orotidine 5'-phosphate decarboxylase
PODANS_3_9850	0.289	-1.79211	3.94196e-07	down	High-affinity methionine permease
PODANS_4_1420	0.287	-1.80128	1.2141e-05	down	uncharacterized protein
PODANS_6_9450	0.285	-1.81346	0.000321054	down	uncharacterized protein
PODANS_1_18040	0.284	-1.81693	6.09357e-05	down	Taurine hydroxylase-like protein SAT17
PODANS_7_1770	0.282	-1.82377	1.26375e-11	down	Bifunctional epoxide hydrolase 2
PODANS_6_9940	0.281	-1.829	4.90116e-08	down	uncharacterized protein
PODANS_5_3660	0.28	-1.83898	2.10799e-07	down	Ent-kaurene oxidase
PODANS_5_9860	0.277	-1.85075	9.64325e-06	down	Laccase-2
PODANS_3_10570	0.267	-1.90421	8.23843e-09	down	Tripeptidyl-peptidase sed2
PODANS_6_10630	0.267	-1.90718	0.00112589	down	Oxidoreductase OpS5
PODANS_5_4170	0.265	-1.91491	5.95243e-10	down	uncharacterized protein
PODANS_1_15790	0.262	-1.93041	0.000761703	down	uncharacterized protein
PODANS_1_600	0.261	-1.9382	1.3127e-07	down	Uncharacterized protein Rv2715
PODANS_1_21116	0.26	-1.94367	5.66891e-14	down	uncharacterized protein
PODANS_5_140	0.256	-1.96637	1.03109e-15	down	Cytochrome P450 monooxygenase psoD
PODANS_3_3440	0.256	-1.9672	1.92786e-06	down	Secondary metabolism regulator LAE1
PODANS_6_9440	0.256	-1.96846	1.16954e-05	down	Taurine hydroxylase-like protein SAT17
PODANS_4_1620	0.255	-1.96981	2.40681e-14	down	O-methyltransferase bik3
PODANS_1_6120	0.255	-1.97132	2.88e-05	down	Probable 4-hydroxy-2-oxoglutarate aldolase, mitochondrial
PODANS_7_320	0.251	-1.99282	1.15511e-10	down	NmrA-like family domain-containing protein 1
PODANS_4_5740	0.249	-2.00316	0.00019169	down	uncharacterized protein
PODANS_7_1875	0.248	-2.00943	3.93961e-12	down	uncharacterized protein
PODANS_2_7700	0.245	-2.02691	0.00152489	down	uncharacterized protein
PODANS_4_70	0.24	-2.05781	4.34919e-07	down	Aromatic hydroxylase fmpF
PODANS_2_7690	0.24	-2.05919	2.96872e-13	down	uncharacterized protein
PODANS_2_7080	0.239	-2.06716	0.000412405	down	Tryptamine 4-monooxygenase
PODANS_5_6880	0.238	-2.07278	4.74212e-09	down	Subtilisin DY
PODANS_4_4220	0.236	-2.08407	2.14477e-10	down	Aspirochlorine biosynthesis protein N
PODANS_1_5740	0.235	-2.08834	2.60439e-09	down	Tyrosinase
PODANS_3_10020	0.232	-2.10679	5.40625e-08	down	uncharacterized protein
PODANS_7_11490	0.231	-2.11463	6.08141e-23	down	Uncharacterized secreted protein ARB_07637
PODANS_3_10115	0.231	-2.11542	7.08638e-06	down	uncharacterized protein
PODANS_1_9370	0.224	-2.1569	0.00167485	down	Cytidine deaminase
PODANS_1_8440	0.224	-2.15704	0.00123151	down	UPF0145 protein Acel_2109
PODANS_3_1990	0.222	-2.17191	3.2454e-17	down	Highly reducing polyketide synthase azaB
PODANS_2_7730	0.221	-2.17615	3.67734e-10	down	Ankyrin-3
PODANS_1_2400	0.22	-2.18488	4.33343e-07	down	uncharacterized protein
PODANS_4_8000	0.22	-2.18614	0.000101725	down	CST complex subunit STN1
PODANS_3_6700	0.215	-2.21931	1.35494e-06	down	uncharacterized protein
PODANS_5_7240	0.214	-2.22301	4.91575e-13	down	Methyltransferase fsa4
PODANS_6_7385	0.212	-2.23483	0.000230359	down	uncharacterized protein
PODANS_1_11660	0.212	-2.23756	7.33263e-15	down	uncharacterized protein
PODANS_2_8170	0.209	-2.2588	7.2794e-18	down	Uncharacterized secreted protein ARB_02001
PODANS_6_11060	0.207	-2.27292	0.000143335	down	uncharacterized protein
PODANS_4_3930	0.205	-2.2891	0.000172702	down	Cell number regulator 2
PODANS_2_8720	0.202	-2.30646	0.000290278	down	uncharacterized protein
PODANS_1_5340	0.2	-2.32178	0.00176711	down	Carboxylesterase A
PODANS_5_11820	0.198	-2.33387	5.02399e-16	down	uncharacterized protein
PODANS_4_1640	0.196	-2.34772	2.42341e-09	down	uncharacterized protein
PODANS_4_4815	0.196	-2.35104	0.00101562	down	uncharacterized protein
PODANS_4_7500	0.195	-2.35524	3.0701e-29	down	Probable 4-hydroxy-2-oxoglutarate aldolase, mitochondrial
PODANS_1_16510	0.195	-2.36099	1.20049e-19	down	WSC domain-containing protein ARB_07867
PODANS_5_11830	0.188	-2.40925	3.31272e-20	down	uncharacterized protein
PODANS_4_9900	0.178	-2.49139	1.79198e-09	down	uncharacterized protein
PODANS_7_3170	0.176	-2.50486	1.09206e-07	down	uncharacterized protein
PODANS_1_20740	0.175	-2.51827	2.93203e-23	down	uncharacterized protein
PODANS_7_9340	0.172	-2.54076	7.61552e-10	down	uncharacterized protein
PODANS_5_2700	0.171	-2.54559	0.000188464	down	uncharacterized protein
PODANS_4_590	0.17	-2.55878	7.33338e-14	down	uncharacterized protein
PODANS_4_2120	0.166	-2.59465	1.20814e-05	down	uncharacterized protein
PODANS_1_1210	0.165	-2.60343	2.04431e-20	down	uncharacterized protein
PODANS_1_20415	0.164	-2.60841	5.97023e-05	down	uncharacterized protein
PODANS_4_1450	0.163	-2.61325	5.31994e-05	down	uncharacterized protein
PODANS_2_13400	0.158	-2.66458	2.55691e-10	down	uncharacterized protein
PODANS_7_3880	0.154	-2.69482	1.76139e-09	down	uncharacterized protein
PODANS_1_21970	0.15	-2.73269	5.78736e-10	down	Alcohol oxidase 1
PODANS_2_6890	0.15	-2.73588	1.06912e-19	down	Antigenic thaumatin-like protein ARB_01932
PODANS_2_7710	0.15	-2.74131	6.3167e-06	down	uncharacterized protein
PODANS_2_11595	0.149	-2.74615	2.23447e-21	down	uncharacterized protein
PODANS_1_30	0.145	-2.78422	3.12128e-26	down	Adenylate-forming reductase 03009
PODANS_4_1625	0.143	-2.80793	2.9031e-22	down	uncharacterized protein
PODANS_5_7055	0.143	-2.80801	0.000147528	down	uncharacterized protein
PODANS_4_1847	0.142	-2.82045	6.87668e-05	down	uncharacterized protein
PODANS_1_17960	0.14	-2.83287	2.09808e-20	down	Mono(ADP-ribosyl)transferase SpvB
PODANS_3_10630	0.137	-2.86886	3.5311e-07	down	uncharacterized protein
PODANS_4_3460	0.137	-2.8689	5.99338e-10	down	uncharacterized protein
PODANS_4_6190	0.134	-2.90183	1.84849e-09	down	uncharacterized protein
PODANS_5_1990	0.132	-2.92183	2.99433e-12	down	Trihydroxynaphthalene reductase
PODANS_4_1630	0.132	-2.92337	3.06261e-13	down	uncharacterized protein
PODANS_2_7870	0.131	-2.93605	4.58563e-09	down	Nonribosomal peptide synthetase 7
PODANS_1_620	0.13	-2.94816	9.87277e-10	down	uncharacterized protein
PODANS_1_19200	0.129	-2.95446	4.33861e-23	down	uncharacterized protein
PODANS_1_17950	0.124	-3.01336	1.23955e-17	down	uncharacterized protein
PODANS_3_5630	0.123	-3.02464	5.42425e-09	down	uncharacterized protein
PODANS_4_80	0.118	-3.0867	1.38017e-11	down	O-methyltransferase tpcA
PODANS_6_1290	0.113	-3.14416	2.52169e-24	down	Uncharacterized aminotransferase C1771.03c
PODANS_4_5870	0.108	-3.21314	1.29885e-10	down	uncharacterized protein
PODANS_4_200	0.106	-3.23642	0.000922531	down	uncharacterized protein
PODANS_5_12810	0.099	-3.33004	1.23315e-16	down	uncharacterized protein
PODANS_4_1215	0.098	-3.34997	0.000170367	down	uncharacterized protein
PODANS_6_7580	0.089	-3.49254	4.01698e-08	down	uncharacterized protein
PODANS_5_2580	0.086	-3.5338	3.01165e-07	down	uncharacterized protein
PODANS_4_330	0.085	-3.55018	1.84543e-11	down	uncharacterized protein
PODANS_5_900	0.083	-3.58449	6.63994e-06	down	uncharacterized protein
PODANS_0_400	0.08	-3.65117	9.80291e-09	down	Vegetative incompatibility protein HET-E-1
PODANS_5_910	0.077	-3.68979	1.34762e-13	down	Cell wall alpha-1,3-glucan synthase mok13
PODANS_2_7880	0.072	-3.79509	4.9793e-12	down	Caffeoyl-CoA O-methyltransferase
PODANS_1_5480	0.071	-3.81105	1.62217e-17	down	uncharacterized protein
PODANS_2_8370	0.07	-3.83972	2.17841e-31	down	uncharacterized protein
PODANS_4_3514	0.067	-3.90934	3.27243e-30	down	uncharacterized protein
PODANS_6_7280	0.065	-3.9416	1.20213e-31	down	uncharacterized protein
PODANS_1_4690	0.062	-4.01469	0.000463826	down	Linoleate diol synthase
PODANS_5_6950	0.056	-4.15626	2.36943e-10	down	Probable endo-beta-1,4-glucanase D
PODANS_1_14690	0.039	-4.68543	3.71858e-33	down	uncharacterized protein
PODANS_1_17942	0.039	-4.69846	6.387e-45	down	uncharacterized protein
PODANS_7_8025	0.033	-4.9345	0.000158295	down	Lipase 1
PODANS_5_400	0.021	-5.55495	9.06892e-14	down	uncharacterized protein
PODANS_5_12830	0.018	-5.79098	1.6749e-06	down	uncharacterized protein
PODANS_1_17947	0.018	-5.80459	2.47572e-29	down	uncharacterized protein
PODANS_3_1840	0.018	-5.81935	8.98909e-09	down	uncharacterized protein
PODANS_6_9965	0.012	-6.32275	7.53052e-05	down	uncharacterized protein
PODANS_7_150	0.012	-6.39288	0.000743361	down	Apoptosis-inducing factor 2
PODANS_5_3595	0.009	-6.81685	0.000359326	down	uncharacterized protein
PODANS_3_2688	0.008	-6.97079	5.78598e-05	down	uncharacterized protein
PODANS_3_780	0.007	-7.22624	1.89391e-05	down	uncharacterized protein
PODANS_6_10085	0.004	-7.97957	8.26387e-07	down	uncharacterized protein
PODANS_5_11880	0.004	-8.07737	1.41407e-06	down	Hydroxynaphthalene reductase arp2
PODANS_1_19460	0.003	-8.18934	2.51694e-07	down	Mannan endo-1,6-alpha-mannosidase DCW1
PODANS_7_8100	0.001	-9.97215	2.6949e-11	down	uncharacterized protein
PODANS_2_770	0	-12.1216	1.57399e-16	down	Sucrose non-fermenting protein kinase 1
