# Supplementary material for: Involvement of PaSNF1 in Fungal Development, Sterigmatocystin Biosynthesis, and Lignocellulosic Degradation in the Filamentous Fungus Podospora anserina
Source: Front Microbiol. 2020 Jun 10;11:1038. doi: 10.3389/fmicb.2020.01038 (PMC7299030; doi:10.3389/fmicb.2020.01038)
Supplement: Supplementary file 3 [file Table_3.XLSX]

## Sheet: Table S3
Table S3: Differentially expressed genes of Cazys enzymes in ΔPaSNF1 versus WT on Avicel.
Gene name	Log2FC(∆PaSNF1/WT)	FC(∆PaSNF1/WT)	Pvalue	Regulate	FPKM/WT	FPKM/SNF1	Gene description	Gene description
PODANS_5_10760	1.829	3.553	1.10738e-05	up	672.585	2232.18	AA9	LPMOs
PODANS_1_16660	1.53664	2.901	0.000568993	up	3.315	9.13	GH53	endo-β-1,4-galactanase
PODANS_6_11480	1.44764	2.728	0.000154684	up	119.41	306.855	GH7	endo-β-1,4-glucanase
PODANS_6_11470	1.37971	2.602	2.6918e-08	up	76.575	187.445	AA9	LPMOs
PODANS_2_13730	1.36565	2.577	0.00111945	up	28.045	68	GH11;CBM1	endo-β-1,4-xylanase, Xyn11A
PODANS_2_13800	1.35995	2.567	9.13515e-07	up	184.285	448.725	GH6	endo-β-1,4-glucanase;PaCel6B
PODANS_5_1950	1.14291	2.208	0.00174999	up	102.8	215.225	GH26;CBM35	endo-β-1,4-mannanase; PaMan26A
PODANS_2_930	1.12709	2.184	3.73777e-10	up	152.065	316.97	GH18	chitinase
PODANS_2_4860	1.0964	2.138	0.000537511	up	499.165	999.83	AA9	LPMOs
PODANS_1_21900	1.01915	2.027	0.000184068	up	46.86	95.295	AA9	LPMOs
PODANS_4_8730	0.961811	1.948	0.00165497	up	8.46	15.68	CE9	N-acetylglucosamine 6-phosphate deacetylase
PODANS_3_2580	0.919039	1.891	0.000723528	up	44.635	79.315	AA9	LPMOs
PODANS_4_9760	0.906967	1.875	0.00117867	up	11.82	20.295	AA8	Iron reductase domain
PODANS_6_11370	0.866158	1.823	0.000436992	up	161.195	275.745	AA9	LPMOs
PODANS_6_6700	0.784498	1.722	0.00107207	up	31.905	52.135	CE1	acetyl xylan esterase
PODANS_5_11290	0.70321	1.628	0.000501554	up	89.295	138.49	CE16,CBM1	acetylesterase
PODANS_5_7260	0.61218	1.529	0.00118052	up	83.02	125.48	GT20	trehalose-6-P phosphatase
PODANS_4_8010	-0.68311	0.623	0.000280518	down	52.8	29.915	GH81	endo-β-1,3-glucanase
PODANS_1_2050	-0.709135	0.612	0.000353025	down	79.815	46.64	GH37	α,α-trehalase
PODANS_1_70	-0.847744	0.556	0.00215426	down	246.8	130.44	CE5	Cutinase
PODANS_5_12590	-0.955298	0.516	9.17264e-05	down	72.265	35.575	GH94	Cellobiose phosphorylase
PODANS_2_7840	-0.982	0.506	0.000986186	down	7.75	3.83	AA11	LPMOs
PODANS_4_9580	-0.987999	0.504	8.70218e-05	down	30.93	14.98	GH55	Pectate lyase; endo-β-1,3-glucanase
PODANS_7_3190	-1.07421	0.475	4.78832e-05	down	272.465	124.13	GH3	β-glucosidase
PODANS_3_3770	-1.11844	0.461	0.000308205	down	31.91	14.025	GH15;CBM20	glucoamylase
PODANS_1_4780	-1.20419	0.434	8.05457e-05	down	49.33	20.365	CE4;CBM18	chitin deacetylase
PODANS_3_3900	-1.2419	0.423	1.14357e-09	down	50.035	24.625	GH17	glucan endo-1,3-β-glucosidase
PODANS_1_15470	-1.32247	0.4	3.94752e-08	down	24.18	9.225	AA1	Laccase
PODANS_3_5660	-1.39884	0.379	7.60401e-06	down	11.755	4.4	GH5	endo-β-1,4-glucanase / cellulase
PODANS_0_440	-1.47653	0.359	3.62391e-07	down	16.645	5.72	AA3	cellobiose dehydrogenase
PODANS_1_18330	-1.50466	0.352	3.0358e-13	down	59.555	13.825	GH2	β-galactosidase
PODANS_7_4200	-1.55006	0.341	3.36604e-07	down	9.225	2.955	AA1	Laccase
PODANS_5_9860	-1.85075	0.277	9.64325e-06	down	4.43	1.12	AA1	Laccase
PODANS_6_10630	-1.90718	0.267	0.00112589	down	6.01	1.52	AA1	Laccase
PODANS_7_11490	-2.11463	0.231	6.08141e-23	down	121.76	24.385	CBM52	CBM52
PODANS_1_1210	-2.60343	0.165	2.04431e-20	down	162.145	25.39	CBM50	CBM50
PODANS_1_21970	-2.73269	0.15	5.78736e-10	down	608.82	87.32	AA3	cellobiose dehydrogenase
PODANS_1_620	-2.94816	0.13	9.87277e-10	down	4.095	0.49	GT2	N-acetylglucosaminyltransferase
PODANS_5_910	-3.68979	0.077	1.34762e-13	down	1.425	0.105	GH13;GT5	α-amylase
PODANS_5_6950	-4.15626	0.056	2.36943e-10	down	12.555	0.665	AA9	LPMOs
PODANS_1_19460	-8.18934	0.003	2.51694e-07	down	2.025	0	GH76	endo-1,6-alpha-mannosidase
