# Supplementary material for: Involvement of PaSNF1 in Fungal Development, Sterigmatocystin Biosynthesis, and Lignocellulosic Degradation in the Filamentous Fungus Podospora anserina
Source: Front Microbiol. 2020 Jun 10;11:1038. doi: 10.3389/fmicb.2020.01038 (PMC7299030; doi:10.3389/fmicb.2020.01038)
Supplement: Supplementary file 4 [file Table_4.XLSX]

## Sheet: Table S4
Table S4: Differentially expressed genes of transporters in ΔPaSNF1 versus WT on Avicel.
Gene_name	Log2FC(∆PaSNF1/WT)	FC(∆PaSNF1/WT)	Pvalue	Regulate	Annotation
PODANS_6_10630	-1.90718	0.267	0.00112589	down	Multicopper oxidases, AA1_3
PODANS_5_9860	-1.85075	0.277	9.64325e-06	down	Multicopper oxidases, AA1_3
PODANS_3_9850	-1.79211	0.289	3.94196e-07	down	L-methionine transporter, MUP1.
PODANS_5_4520	-1.65721	0.317	1.37122e-05	down	Sugar & polyol transporter 1 (SPT1): broad specificity; takes up glucose (Schilling and Oesterhelt, 2007)
PODANS_4_9820	-1.65617	0.317	6.58201e-12	down	The high affinity glucose transporter, Hgt1 (Baruffini et al., 2006)
PODANS_7_4200	-1.55006	0.341	3.36604e-07	down	Multicopper oxidases, AA1_3
PODANS_1_2140	-1.40693	0.377	1.11086e-08	down	HMT1 (transports phytochelins and Cd2+·phytochelin complexes) (Prévéral et al., 2009).
PODANS_1_15470	-1.32247	0.4	3.94752e-08	down	L-ascorbate oxidase
PODANS_3_10620	-1.32035	0.4	0.00114025	down	Plasma membrane, high affinity nicotinate permease, Tna1
PODANS_1_22840	-1.27062	0.414	4.47524e-07	down	High affinity (15 μM) glucose (monosaccharides including xylose):H+ symporter, MstA (Jørgensen et al., 2007).
PODANS_5_5340	-1.2562	0.419	3.03541e-06	down	General amino acid uptake permease, GAP1
PODANS_5_480	-1.21409	0.431	1.64207e-09	down	High affinity (15 μM) glucose (monosaccharides including xylose):H+ symporter, MstA (Jørgensen et al., 2007).
PODANS_4_850	-1.06683	0.477	2.43196e-06	down	Plasma membrane, high affinity nicotinate permease, Tna1
PODANS_6_3690	-1.04843	0.483	1.34245e-06	down	High-affinity sulfate permease
PODANS_4_8180	-1.01775	0.494	1.17163e-06	down	Permease of the major facilitator superfamily
PODANS_1_23740	-0.985951	0.505	4.91053e-06	down	The high affinity polyamine (spermidine > putrescine)/carnitine, low affinity amino acid transporter, AGP2 (Aouida et al., 2005; Uemura et al., 2007)
PODANS_4_8370	-0.949783	0.518	3.31846e-05	down	The vacuolar Fe2+/Mn2+ uptake transporter, Ccc1
PODANS_7_1230	-0.930394	0.525	0.00225658	down	Fe2+/Zn2+ regulated transporter
PODANS_3_10880	-0.925153	0.527	0.00113521	down	Synaptic vesicle transporter SV2 (major facilitator superfamily)
PODANS_2_6370	-0.876879	0.545	6.70385e-05	down	The vacuolar basic amino acid (Arg, Lys, His) transporter
PODANS_1_21690	-0.807486	0.571	0.000619937	down	Low affinity Ca2+:H+/heavy metal cation (e.g., Mn2+, Mg2+, Cd2+, Ca2+):H+ antiporter, Cax2
PODANS_7_10780	-0.802805	0.573	0.000106459	down	Plasma membrane, high affinity nicotinate permease, Tna1
PODANS_5_7710	-0.639402	0.642	0.00187587	down	Glutamate/aspartate:Na+ symporter, GLT1
PODANS_3_8590	0.752849	1.685	0.0021525	up	Cytochrome oxidase (CtaBD/CycA)
PODANS_4_6350	0.800762	1.742	0.000378299	up	Cu+ transporting (copper detoxification) ATPase, Crp1
PODANS_4_1220	0.815915	1.76	0.000125917	up	The vacuolar basic amino acid (Arg, Lys, His) transporter, Vba2 (Shimazu et al., 2005)
PODANS_1_23470	0.901866	1.868	7.60597e-06	up	Sulfate permease II
PODANS_7_3270	1.03089	2.043	0.000600108	up	The general secretory pathway (Sec-SRP) complex
PODANS_2_11060	1.0721	2.102	1.89724e-05	up	Oligomycin-resistance protein YOR1 in plasma membrane (confers resistance to oligomycin, rhodamine B, tetracycline, verapamil, eosin Y and ethidium bromide; Grigoras et al., 2007)).
PODANS_4_1820	1.20633	2.307	0.000400881	up	Putative tartrate porter
PODANS_6_2790	1.41757	2.671	6.4391e-06	up	Vacuolar [Mn2+ or Ca2+]:H+ antiporter, Hum1 (Mn2+ resistance (Mnr1)) protein
PODANS_6_11200	1.41983	2.676	3.47024e-05	up	Mdr1 azole resistance efflux pump (Lamping et al., 2010)
PODANS_7_7770	1.86634	3.646	1.35494e-09	up	Mdr1 azole resistance efflux pump (Lamping et al., 2010)
PODANS_4_9800	2.02418	4.068	1.16257e-05	up	Cycloheximide:H+ antiporter
PODANS_4_9940	2.78445	6.89	1.81449e-22	up	Multidrug resistance protein, Cdr2
PODANS_1_5230	9.57902	764.842	3.4302e-10	up	The 14 TMS FmtC (MprF: Multiple peptide resistance factor) protein of 840 aas, involved in methicillin and daptomycin resistance
PODANS_1_1780	23.7034	1.36594e+07	7.29175e-07	up	Ca2+-binding transmembrane protein LETM1/MRS7
